# Supplementary material for: Immune and Tumor Microenvironment Mechanisms of Hedyotis diffusa Willd: A Scoping Review and Network Pharmacology Analysis
Source: Cancers (Basel). 2026 Feb 18;18(4):672. doi: 10.3390/cancers18040672 (PMC12939048; doi:10.3390/cancers18040672)
Supplement: Supplementary file 1 [file cancers-18-00672-s001.zip]

Archive with 2 entries (2 files):
- cancers-4116145-supplementary.pdf
- cancers-4116145 PRISMA checklist.pdf
